# Supplementary material for: Evaluating Sequencing Strategies for Endometrial Microbiome Profiling in Endometrial Cancer: A Comparative Study of Short‐ and Long‐Read 16S rRNA Approaches
Source: Cancer Rep (Hoboken). 2026 Apr 14;9(4):e70540. doi: 10.1002/cnr2.70540 (PMC13079076; doi:10.1002/cnr2.70540)
Supplement: Supplementary file 14 — Table S1: Quality control of ONT and Illumina sequencing samples. Sample codes follow the format: sample number—pathology—patient code. Pathology types are categorised as: E: Endometrioid; S: Serous; U: Unknown; N: Non‐cancerous (vaginal swabs from patients with endometriosis). Patient codes: A‐Z: Paired samples tested on both ONT and Illumina; 1–5: Samples used to compare collection methods using ONT only. These include an additional letter (A–D) indicating the sample collection and processing method. Samples were considered passed if they yielded more than 10 000 reads of acceptable quality. Failed samples were excluded from downstream analysis. [file CNR2-9-e70540-s011.xlsx]

## Sheet: Sheet1
Table S1. Quality control of ONT and Illumina sequencing samples. Sample codes follow the format: sample number - pathology - patient code. Pathology types are categorised as: E: Endometrioid; S: Serous; U: Unknown; N: Non-cancerous (vaginal swabs from patients with endometriosis). Patient codes: A-Z: Paired samples tested on both ONT and Illumina; 1-5: Samples used to compare collection methods …
		ONT				Illumina
Sample code	ddPCR human: bacteria	Initial read count (basecalled)	Read quality (mean)	Read length (median)	Pass/fail	input	filtered	percentage of input passed filter	denoised	non-chimeric	percentage of input non-chimeric	Pass/fail
01-E-A	286.87	176958	21	1524	Pass	24758	23017	92.97	22938	22938	92.65	Pass
02-E-A	165.64	414322	20.4	1493	Pass	117610	104023	88.45	103867	103563	88.06	Pass
03-E-B	42.39	625326	20.6	1487	Pass	38	12	31.58	1	1	2.63	Fail
04-E-B	897.17	384462	21.4	1519	Pass	7699	6988	90.77	6959	6959	90.39	Fail
05-E-C	24.92	892592	20.3	1488	Pass	130120	120337	92.48	120244	120234	92.4	Pass
06-E-C	57.33	1242270	20.5	1490	Pass	206093	192607	93.46	192486	192486	93.4	Pass
07-E-D	0.05	804095	20.5	1491	Pass	232222	211876	91.24	210999	178537	76.88	Pass
08-E-D	0.06	1249523	20.4	1491	Pass	227785	207250	90.98	206528	170059	74.66	Pass
09-E-E	22.83	667388	20.9	1503	Pass	46409	43408	93.53	43377	43373	93.46	Pass
10-E-E	56.26	517789	20.5	1524	Pass	81455	74249	91.15	74133	74133	91.01	Pass
11-E-F	22.46	1111473	20.7	1529	Pass	206585	188388	91.19	188050	188019	91.01	Pass
12-E-F	38.92	781997	21	1533	Pass	146495	135088	92.21	134813	134749	91.98	Pass
13-E-G	336.15	383002	20.7	1498	Pass	40582	38606	95.13	38543	38543	94.98	Pass
14-E-G	88.92	381263	21.1	1490	Pass	47486	44532	93.78	44462	44458	93.62	Pass
15-S-H	35.45	585243	21.5	1505	Pass	22105	20894	94.52	20860	20860	94.37	Pass
16-S-H	3.48	382678	20.6	1492	Pass	26621	24946	93.71	24911	24911	93.58	Pass
17-E-I	92.26	515633	20.3	1487	Pass	41556	38432	92.48	38365	38365	92.32	Pass
18-E-I	56.16	586713	20.7	1500	Pass	164974	155830	94.46	155736	152101	92.2	Pass
19-S-J	106.82	647932	20.5	1491	Pass	44787	41890	93.53	41850	41850	93.44	Pass
20-S-J	122.54	8513	20.7	1534	Fail	30645	28675	93.57	28633	28633	93.43	Pass
23-S-L	47.79	660263	21.1	1502	Pass	45498	42028	92.37	41984	41984	92.28	Pass
24-S-L	152.89	288939	20.8	1497	Pass	29	8	27.59	2	2	6.9	Fail
25-S-M	135.26	662866	20.5	1498	Pass	62576	57933	92.58	57895	57895	92.52	Pass
26-S-M	202.14	506941	21.1	1505	Pass	372715	355964	95.51	355625	353703	94.9	Pass
27-S-N	253.01	783685	20.6	1530	Pass	69571	66194	95.15	66113	66113	95.03	Pass
28-S-N	775.09	1128092	20.7	1530	Pass	170480	163214	95.74	163135	163098	95.67	Pass
29-E-O	406.78	489995	21	1510	Pass	13184	12248	92.9	12224	12224	92.72	Pass
30-E-O	164.24	281769	20.5	1499	Pass	82	42	51.22	15	15	18.29	Fail
31-E-P	3.94	997834	21	1502	Pass	369038	347410	94.14	346747	331641	89.87	Pass
32-E-P	3.44	1001848	20.9	1502	Pass	340480	318498	93.54	318222	313179	91.98	Pass
35-E-R	0.25	1057880	20.8	1488	Pass	255228	237320	92.98	237236	237122	92.91	Pass
36-E-R	1.7	14689	20.1	1487	Pass	101393	94974	93.67	94899	94899	93.6	Pass
37-E-S	430.89	284226	20.7	1495	Pass	11642	10645	91.44	10601	10601	91.06	Pass
38-E-S	132.54	537226	20.8	1489	Pass	35	14	40	6	6	17.14	Fail
39-S-T	27.24	493474	20.8	1526	Pass	58255	55009	94.43	54956	54954	94.33	Pass
40-S-T	12.23	1243367	20.6	1501	Pass	213645	199687	93.47	199579	199568	93.41	Pass
41-E-U	112.18	625285	20.8	1448	Pass	63306	59313	93.69	59251	59251	93.59	Pass
42-E-U	30.63	433637	21	1505	Pass	78217	73836	94.4	73779	73779	94.33	Pass
45-E-W	16.12	225649	21.1	1510	Pass	2699	2525	93.55	2502	2502	92.7	Fail
46-E-W	20.85	526123	20.8	1494	Pass	17300	16415	94.88	16382	16373	94.64	Pass
47-E-X	273.53	977395	21.1	1498	Pass	117946	113094	95.89	113009	112751	95.6	Pass
48-E-X	183.38	457492	21.9	1512	Pass	71096	67225	94.56	67111	67111	94.39	Pass
49-E-Y	12.12	575849	20.6	1500	Pass	180044	168291	93.47	168155	168116	93.37	Pass
50-E-Y	14.54	833041	20.5	1492	Pass	52382	48706	92.98	48664	48662	92.9	Pass
51-E-Z	77.48	612462	20.7	1494	Pass	96493	91441	94.76	91372	91369	94.69	Pass
52-E-Z	25.7	703378	20.6	1491	Pass	19	8	42.11	3	3	15.79	Fail
53-U-1-A	367.12	271955	21.2	1526	Pass
54-U-1-B	87.43	396356	21.1	1510	Pass
55-U-1-C	265.41	539353	21.2	1515	Pass
56-U-1-D		1181439	20.8	1528	Pass
57-U-2-A	424.13	412164	20.9	1508	Pass
58-U-2-B	154.4	1102	18.7	1529	Fail
59-U-2-C	196.25	1060911	20.5	1501	Pass
60-U-2-D	65.18	369578	20.6	1522	Pass
61-U-3-A	137.24	497584	20.6	1507	Pass
62-U-3-B	662.82	372361	20.9	1494	Pass
63-U-3-C	44.24	1723990	20.5	1468	Pass
64-U-3-D	22.68	619993	20.5	1500	Pass
65-U-4-A	14.47	1460512	20.8	1510	Pass
66-U-4-B	104.11	576103	21.6	1517	Pass
67-U-4-C	83.69	748424	20.7	1510	Pass
68-U-4-D	49.78	162749	20.5	1525	Pass
69-U-5-A	66.99	1097695	20.3	1492	Pass
70-U-5-B	47.53	589795	20.5	1494	Pass
71-U-5-C	10.74	960729	20.6	1519	Pass
72-U-5-D	10.77	974597	20.2	1496	Pass
73-N-6	0.21	817321	21	1528	Pass
74-N-6	0.12	1075086	20.9	1531	Pass
75-N-6	0.28	682904	20.9	1534	Pass
